# Supplementary material for: Elevated Pressure Improves the Extraction and Identification of Proteins Recovered from Formalin-Fixed, Paraffin-Embedded Tissue Surrogates
Source: PLoS One. 2010 Dec 8;5(12):e14253. doi: 10.1371/journal.pone.0014253 (PMC2999528; doi:10.1371/journal.pone.0014253)
Supplement: Data S1 — List of Peptides identified by LC/MS/MS for each multi-protein surrogate. The single data file includes the peptide lists for native, unfixed protein, FFPE surrogates extracted at pH 4 with and without elevated pressure and FFPE surrogates extracted at pH 8 with and without elevated pressure. (0.09 MB XLS) [file pone.0014253.s001.xls]

## Sheet: Sheet1
number	filename	parent_charge	score	deltaForwardReverseScore	percent_scored_peak_intensity	deltaApexRetentionTimeSec	totalIntensity	numMergedScans	sequence	matched_parent_mass	entry_name
	Native protein mixture	Native
1	NATIVETS51.4479.4481.0	2	21.89	21.89	98.6		15668200		(K)LFTFHADICTLPDTEK(Q)	1850.9	Serum albumin precursor - Bos taurus (Bovine)
2	NATIVETS51.5439.5447.0	2	21.45	14.78	98.8		23856722		(R)NLCNIPCSALLSSDITASVNCAK(K)	2337.12	Lysozyme C - Gallus gallus (Chicken)
3	NATIVETS51.4407.4427.0	2	21.41	21.41	98.9		843641447		(R)IVSDGDGMNAWVAWR(N)	1676.79	Lysozyme C precursor - Gallus gallus (Chicken)
4	NATIVETS51.4367.4403.0	2	21.4	21.4	98.8		1280895782		(R)IVSDGDGMNAWVAWR(N)	1676.79	Lysozyme C precursor - Gallus gallus (Chicken)
5	NATIVETS51.5234.5261.0	3	21.13	13.9	96		155651605		(K)YGDFGTAAQQPDGLAVVGVFLK(V)	2253.16	Carbonic anhydrase 2 - Bos taurus (Bovine)
6	NATIVETS51.5555.5564.0	2	20.92	13.91	98.1		20372106		(R)NLCNIPCSALLSSDITASVNCAK(K)	2337.12	Lysozyme C - Gallus gallus (Chicken)
7	NATIVETS51.4623.4629.0	2	20.9	20.9	98.8		12461370		(R)IVSDGDGMNAWVAWR(N)	1676.79	Lysozyme C precursor - Gallus gallus (Chicken)
8	NATIVETS51.5311.5315.0	2	20.9	14.3	97.7		59951464		(R)NLCNIPCSALLSSDITASVNCAK(K)	2337.12	Lysozyme C - Gallus gallus (Chicken)
9	NATIVETS51.4446.4465.0	2	20.8	20.8	97.6		427873862		(R)IVSDGDGMNAWVAWR(N)	1676.79	Lysozyme C precursor - Gallus gallus (Chicken)
10	NATIVETS51.3852.3890.0	3	20.75	15.95	88.6		26383792		(R)LVQFHFHWGSSDDQGSEHTVDR(K)	2584.16	Carbonic anhydrase 2 - Bos taurus (Bovine)
11	NATIVETS51.4517.4523.0	2	20.63	20.63	95.1		9672256		(R)RHPYFYAPELLYYANK(Y)	2045.03	Serum albumin precursor - Bos taurus (Bovine)
12	NATIVETS51.5487.5492.0	2	20.4	14.88	97.6		19060550		(R)NLCNIPCSALLSSDITASVNCAK(K)	2337.12	Lysozyme C - Gallus gallus (Chicken)
13	NATIVETS51.5891.5929.0	3	20.4	10.22	97.8		60414812		(K)GLVLIAFSQYLQQCPFDEHVK(L)	2435.24	Serum albumin precursor - Bos taurus (Bovine)
14	NATIVETS51.5037.5058.0	2	20.23	20.23	96.4		25603753		(K)DAFLGSFLYEYSR(R)	1567.74	Serum albumin precursor - Bos taurus (Bovine)
15	NATIVETS51.4497.4501.0	2	20.18	20.18	96.1		67061427		(R)IVSDGDGMNAWVAWR(N)	1676.79	Lysozyme C precursor - Gallus gallus (Chicken)
16	NATIVETS51.5647.5651.0	2	19.92	15.92	85.9		18963520		(R)NLCNIPCSALLSSDITASVNCAK(K)	2337.12	Lysozyme C - Gallus gallus (Chicken)
17	NATIVETS51.5359.5363.0	2	19.9	12.86	97.7		42664949		(R)NLCNIPCSALLSSDITASVNCAK(K)	2337.12	Lysozyme C - Gallus gallus (Chicken)
18	NATIVETS51.5279.5283.0	2	19.84	12.81	95.4		73566314		(K)YGDFGTAAQQPDGLAVVGVFLK(V)	2253.16	Carbonic anhydrase 2 - Bos taurus (Bovine)
19	NATIVETS51.4221.4237.0	2	19.83	15.26	97.4		130165623		(K)LGEYGFQNALIVR(Y)	1479.8	Serum albumin precursor - Bos taurus (Bovine)
20	NATIVETS51.4330.4364.0	2	19.78	19.78	97.1		1086555614		(R)IVSDGDGMNAWVAWR(N)	1676.79	Lysozyme C precursor - Gallus gallus (Chicken)
21	NATIVETS51.5236.5240.0	2	19.74	12.4	92.4		65446465		(K)YGDFGTAAQQPDGLAVVGVFLK(V)	2253.16	Carbonic anhydrase 2 - Bos taurus (Bovine)
22	NATIVETS51.2904.2908.0	2	19.45	19.45	95.6		13348795		(R)MVNNGHSFNVEYDDSQDK(A)	2098.88	Carbonic anhydrase 2 - Bos taurus (Bovine)
23	NATIVETS51.4253.4289.0	2	19.21	19.21	96.6		457756748		(R)IVSDGNGMNAWVAWR(N)	1675.8	Lysozyme C - Gallus gallus (Chicken)
24	NATIVETS51.5274.5305.0	3	19.19	12.65	90.7		149465262		(K)YGDFGTAAQQPDGLAVVGVFLK(V)	2253.16	Carbonic anhydrase 2 - Bos taurus (Bovine)
25	NATIVETS51.4151.4155.0	2	18.91	14.66	97.8		15529348		(R)GYSLGNWVCAAK(Y)	1268.61	Lysozyme C - Gallus gallus (Chicken)
26	NATIVETS51.5320.5333.0	3	18.86	11.45	92.4		19492059		(K)YGDFGTAAQQPDGLAVVGVFLK(V)	2253.16	Carbonic anhydrase 2 - Bos taurus (Bovine)
27	NATIVETS51.2902.2915.0	3	18.82	6.12	96.2		43757141		(R)MVNNGHSFNVEYDDSQDK(A)	2098.88	Carbonic anhydrase 2 - Bos taurus (Bovine)
28	NATIVETS51.4566.4578.0	2	18.76	10.22	93.3		262453926		(K)HIIVACEGNPYVPVHFDASV(-)	2167.06	Ribonuclease pancreatic - Bos taurus (Bovine)
29	NATIVETS51.3604.3638.0	2	18.75	12.89	95.7		521616840		(R)NTDGSTDYGILQINSR(W)	1753.84	Lysozyme C precursor - Gallus gallus (Chicken)
30	NATIVETS51.3566.3601.0	2	18.73	13.17	95.4		973222573		(R)NTDGSTDYGILQINSR(W)	1753.84	Lysozyme C precursor - Gallus gallus (Chicken)
31	NATIVETS51.4393.4395.0	3	18.66	8.47	94.4		35240707		(R)IVSDGDGMNAWVAWR(N)	1676.79	Lysozyme C precursor - Gallus gallus (Chicken)
32	NATIVETS51.4291.4326.0	2	18.65	18.65	95.4		923624167		(R)IVSDGNGMNAWVAWR(N)	1675.8	Lysozyme C - Gallus gallus (Chicken)
33	NATIVETS51.4582.4586.0	2	18.53	14.77	94.7		13734173		(R)IVSDGDGMNAWVAWR(N)	1676.79	Lysozyme C precursor - Gallus gallus (Chicken)
34	NATIVETS51.5773.5789.0	2	18.47	14.25	93.4		15770367		(K)YLEFISDAIIHVLHSK(H)	1885.02	Myoglobin - Equus burchelli (Plains zebra) (Equus quagga)
35	NATIVETS51.5324.5328.0	2	18.34	11.88	95.6		15288665		(K)YGDFGTAAQQPDGLAVVGVFLK(V)	2253.16	Carbonic anhydrase 2 - Bos taurus (Bovine)
36	NATIVETS51.1687.1715.0	2	18.22	11.06	96.9		821015		(K)TCVADESHAGCEK(S)	1349.55	Serum albumin precursor - Bos taurus (Bovine)
37	NATIVETS51.4172.4184.0	3	18.19	6.9	94.5		7879851		(K)KIVSDGNGMNAWVAWR(N)	1803.9	Lysozyme C - Gallus gallus (Chicken)
38	NATIVETS51.5138.5152.0	2	18.17	10.98	94.2		74243540		(R)MPCTEDYLSLILNR(L)	1667.81	Serum albumin precursor - Bos taurus (Bovine)
39	NATIVETS51.3524.3560.0	2	18.16	11.28	94.1		1764302599		(R)NTDGSTDYGILQINSR(W)	1753.84	Lysozyme C precursor - Gallus gallus (Chicken)
40	NATIVETS51.4346.4380.0	3	18.15	8.09	93.4		55507990		(R)IVSDGDGMNAWVAWR(N)	1676.79	Lysozyme C precursor - Gallus gallus (Chicken)
41	NATIVETS51.2440.2444.0	2	18.12	10.72	95.3		67636893		(K)YICDNQDTISSK(L)	1386.62	Serum albumin precursor - Bos taurus (Bovine)
42	NATIVETS51.6306.6332.0	3	17.96	17.96	88.8		35827815		(K)TVMENFVAFVDKCCAADDKEACFAVEGPK(L)	3137.41	Serum albumin precursor - Bos taurus (Bovine)
43	NATIVETS51.3968.4010.0	2	17.88	10.79	96.9		2187605171		(R)GYSLGNWVCAAK(Y)	1268.61	Lysozyme C - Gallus gallus (Chicken)
44	NATIVETS51.4013.4054.0	2	17.88	11.82	97		1617458723		(R)GYSLGNWVCAAK(Y)	1268.61	Lysozyme C - Gallus gallus (Chicken)
45	NATIVETS51.4057.4089.0	2	17.88	10.87	97.1		841025615		(R)GYSLGNWVCAAK(Y)	1268.61	Lysozyme C - Gallus gallus (Chicken)
46	NATIVETS51.3930.3965.0	2	17.87	11.81	97		1313504489		(R)GYSLGNWVCAAK(Y)	1268.61	Lysozyme C - Gallus gallus (Chicken)
47	NATIVETS51.4100.4104.0	2	17.87	10.81	96.9		265805843		(R)GYSLGNWVCAAK(Y)	1268.61	Lysozyme C - Gallus gallus (Chicken)
48	NATIVETS51.4765.4769.0	2	17.87	7.57	94.9		17126585		(K)AVVQDPALKPLALVYGEATSR(R)	2198.22	Carbonic anhydrase 2 - Bos taurus (Bovine)
49	NATIVETS51.4227.4229.0	2	17.76	10.57	91.9		15917175		(K)KIVSDGDGMNAWVAWR(K)	1804.88	Lysozyme C - Gallus gallus (Chicken)
50	NATIVETS51.4801.4837.0	3	17.74	5.81	88.3		379178859		(K)AVVQDPALKPLALVYGEATSR(R)	2198.22	Carbonic anhydrase 2 - Bos taurus (Bovine)
51	NATIVETS51.4519.4556.0	2	17.68	9.19	91.6		563946509		(K)HIIVACEGNPYVPVHFDASV(-)	2167.06	Ribonuclease pancreatic - Bos taurus (Bovine)
52	NATIVETS51.6185.6205.0	2	17.63	17.63	81.1		12952670		(R)NLCNIPCSALLSSDITASVNCAK(K)	2337.12	Lysozyme C - Gallus gallus (Chicken)
53	NATIVETS51.6073.6077.0	2	17.48	13.43	84.2		12076908		(R)NLCNIPCSALLSSDITASVNCAK(K)	2337.12	Lysozyme C - Gallus gallus (Chicken)
54	NATIVETS51.4667.4704.0	2	17.33	12.4	92.3		10940078		(R)IVSDGDGMNAWVAWR(N)	1676.79	Lysozyme C precursor - Gallus gallus (Chicken)
55	NATIVETS51.5890.5917.0	2	17.17	17.17	80.9		28261953		(R)NLCNIPCSALLSSDITASVNCAK(K)	2337.12	Lysozyme C - Gallus gallus (Chicken)
56	NATIVETS51.2764.2769.0	2	17.12	8.2	96		15437397		(R)LFTGHPETLEK(F)	1271.66	Myoglobin - Bos mutus grunniens (Wild yak) (Bos grunniens)
57	NATIVETS51.4266.4278.0	2	17.11	10.55	93.7		24713973		(K)LGEYGFQNALIVR(Y)	1479.8	Serum albumin precursor - Bos taurus (Bovine)
58	NATIVETS51.2570.2603.0	2	16.98	11.19	95.9		888599141		(K)FESNFNTQATNR(N)	1428.65	Lysozyme C precursor - Gallus gallus (Chicken)
59	NATIVETS51.2531.2567.0	2	16.96	11.86	95.6		1873929732		(K)FESNFNTQATNR(N)	1428.65	Lysozyme C precursor - Gallus gallus (Chicken)
60	NATIVETS51.2493.2528.0	2	16.94	12.01	95.3		1779688691		(K)FESNFNTQATNR(N)	1428.65	Lysozyme C precursor - Gallus gallus (Chicken)
61	NATIVETS51.4444.4454.0	3	16.9	6.87	90.5		23146997		(R)IVSDGDGMNAWVAWR(N)	1676.79	Lysozyme C precursor - Gallus gallus (Chicken)
62	NATIVETS51.4805.4807.0	2	16.87	6.57	94.8		20881710		(K)AVVQDPALKPLALVYGEATSR(R)	2198.22	Carbonic anhydrase 2 - Bos taurus (Bovine)
63	NATIVETS51.3340.3344.0	2	16.85	9.17	92.6		222457965		(K)GTDVQAWIR(G)	1045.54	Lysozyme C precursor - Gallus gallus (Chicken)
64	NATIVETS51.3296.3300.0	2	16.81	9.68	91.9		428592997		(K)GTDVQAWIR(G)	1045.54	Lysozyme C precursor - Gallus gallus (Chicken)
65	NATIVETS51.3501.3529.0	3	16.78	5.39	91.8		118697217		(R)NTDGSTDYGILQINSR(W)	1753.84	Lysozyme C precursor - Gallus gallus (Chicken)
66	NATIVETS51.4763.4797.0	3	16.78	4.91	89.5		372511157		(K)AVVQDPALKPLALVYGEATSR(R)	2198.22	Carbonic anhydrase 2 - Bos taurus (Bovine)
67	NATIVETS51.6249.6253.0	2	16.76	11.52	80.5		9106631		(R)NLCNIPCSALLSSDITASVNCAK(K)	2337.12	Lysozyme C - Gallus gallus (Chicken)
68	NATIVETS51.6121.6133.0	2	16.71	16.71	80.8		12154627		(R)NLCNIPCSALLSSDITASVNCAK(K)	2337.12	Lysozyme C - Gallus gallus (Chicken)
69	NATIVETS51.3465.3465.0	2	16.59	11.71	92.2		7841394		(R)RHPEYAVSVLLR(L)	1439.81	Serum albumin precursor - Bos taurus (Bovine)
70	NATIVETS51.2720.2744.0	2	16.56	8.42	94.7		13630260		(R)LFTGHPETLEK(F)	1271.66	Myoglobin - Bos mutus grunniens (Wild yak) (Bos grunniens)
71	NATIVETS51.4194.4226.0	2	16.45	9.16	87.5		20537728		(R)GYSLGNWVCAAK(Y)	1268.61	Lysozyme C - Gallus gallus (Chicken)
72	NATIVETS51.6740.6772.0	2	16.45	16.45	77.5		9258962		(R)NLCNIPCSALLSSDITASVNCAK(K)	2337.12	Lysozyme C - Gallus gallus (Chicken)
73	NATIVETS51.4471.4506.0	3	16.41	5.21	79		68724362		(K)LFTFHADICTLPDTEK(Q)	1850.9	Serum albumin precursor - Bos taurus (Bovine)
74	NATIVETS51.3119.3148.0	2	16.39	11.91	91.2		32734786		(K)HLVDEPQNLIK(Q)	1305.72	Serum albumin precursor - Bos taurus (Bovine)
75	NATIVETS51.1880.1908.0	2	16.38	8.72	90.6		67941067		(K)VGDANPALQK(V)	1012.54	Carbonic anhydrase 2 - Bos taurus (Bovine)
76	NATIVETS51.3250.3287.0	2	16.32	8.57	92.1		641554372		(K)GTDVQAWIR(G)	1045.54	Lysozyme C precursor - Gallus gallus (Chicken)
77	NATIVETS51.4679.4685.0	2	16.32	16.32	85.1		4420991		(R)CKPVNTFVHESLADVQAVCSQK(N)	2403.18	Ribonuclease pancreatic - Bos taurus (Bovine)
78	NATIVETS51.3540.3561.0	3	16.3	6	91.9		103038056		(R)NTDGSTDYGILQINSR(W)	1753.84	Lysozyme C precursor - Gallus gallus (Chicken)
79	NATIVETS51.4513.4513.0	3	16.3	2.67	78.9		26144246		(K)LFTFHADICTLPDTEK(Q)	1850.9	Serum albumin precursor - Bos taurus (Bovine)
80	NATIVETS51.4211.4216.0	3	16.27	6.63	94.6		20737112		(K)EYEATLEECCAKDDPHACYSTVFDK(L)	2867.18	Serum albumin precursor - Bos taurus (Bovine)
81	NATIVETS51.6440.6444.0	2	16.23	16.23	80		7948938		(R)NLCNIPCSALLSSDITASVNCAK(K)	2337.12	Lysozyme C - Gallus gallus (Chicken)
82	NATIVETS51.4957.4957.0	2	16.22	11.98	88.8		4385881		(K)SLHTLFGDELCKVASLR(E)	1888.99	Serum albumin precursor - Bos taurus (Bovine)
83	NATIVETS51.3820.3839.0	2	15.87	10.8	77.1		13920084		(R)NTDGSTDYGILQINSR(W)	1753.84	Lysozyme C precursor - Gallus gallus (Chicken)
84	NATIVETS51.4473.4490.0	2	15.84	6.3	93		11460020		(K)DAIPENLPPLTADFAEDK(D)	1955.96	Serum albumin precursor - Bos taurus (Bovine)
85	NATIVETS51.6297.6301.0	2	15.78	10.72	80.4		8529386		(R)NLCNIPCSALLSSDITASVNCAK(K)	2337.12	Lysozyme C - Gallus gallus (Chicken)
86	NATIVETS51.3384.3413.0	2	15.77	9.12	91		130923714		(K)GTDVQAWIR(G)	1045.54	Lysozyme C precursor - Gallus gallus (Chicken)
87	NATIVETS51.3618.3647.0	2	15.75	10	88.2		43586587		(K)NGQTNCYQSYSTMSITDCR(E)	2171.88	Ribonuclease pancreatic - Bos taurus (Bovine)
88	NATIVETS51.3929.3929.0	2	15.67	8.64	90.1		7262868		(K)SLHTLFGDELCK(V)	1362.67	Serum albumin precursor - Bos taurus (Bovine)
89	NATIVETS51.6664.6696.0	2	15.62	10.68	71.7		9180781		(R)NLCNIPCSALLSSDITASVNCAK(K)	2337.12	Lysozyme C - Gallus gallus (Chicken)
90	NATIVETS51.3760.3787.0	3	15.61	3.82	92.4		27634616		(R)RPCFSALTPDETYVPK(A)	1823.9	Serum albumin precursor - Bos taurus (Bovine)
91	NATIVETS51.3906.3913.0	2	15.6	10	79		6593472		(R)NTDGSTDYGILQINSR(W)	1753.84	Lysozyme C precursor - Gallus gallus (Chicken)
92	NATIVETS51.3578.3587.0	3	15.58	5.36	88.8		57976426		(R)NTDGSTDYGILQINSR(W)	1753.84	Lysozyme C precursor - Gallus gallus (Chicken)
93	NATIVETS51.5849.5852.0	2	15.48	15.48	78.6		24304377		(R)NLCNIPCSALLSSDITASVNCAK(K)	2337.12	Lysozyme C - Gallus gallus (Chicken)
94	NATIVETS51.2614.2616.0	2	15.46	7.85	88.1		21560805		(K)HPGDFGADAQGAMTK(A)	1502.67	Myoglobin - Equus burchelli (Plains zebra) (Equus quagga)
95	NATIVETS51.6873.6909.0	2	15.37	15.37	78.1		12104766		(R)NLCNIPCSALLSSDITASVNCAK(K)	2337.12	Lysozyme C - Gallus gallus (Chicken)
96	NATIVETS51.4269.4273.0	2	15.33	6.56	89		42742053		(K)KIVSDGDGMNAWVAWR(K)	1804.88	Lysozyme C - Gallus gallus (Chicken)
97	NATIVETS51.3669.3673.0	3	15.32	6.59	91.5		9045544		(K)YAAELHLVHWNTK(Y)	1581.82	Carbonic anhydrase 2 - Rattus norvegicus (Rat)
98	NATIVETS51.3637.3654.0	2	15.29	7.47	92.5		63778788		(K)LVNELTEFAK(T)	1163.63	Serum albumin precursor - Bos taurus (Bovine)
99	NATIVETS51.2890.2890.0	2	15.25	9.67	89.1		4745746		(K)FESNFNTQATNR(N)	1428.65	Lysozyme C precursor - Gallus gallus (Chicken)
100	NATIVETS51.3681.3685.0	2	15.22	6.64	90.1		17785023		(K)LVNELTEFAK(T)	1163.63	Serum albumin precursor - Bos taurus (Bovine)
101	NATIVETS51.6540.6572.0	2	15.16	10.53	68.9		7393681		(R)NLCNIPCSALLSSDITASVNCAK(K)	2337.12	Lysozyme C - Gallus gallus (Chicken)
102	NATIVETS51.2608.2640.0	2	15.09	10.67	90.1		321311600		(K)FESNFNTQATNR(N)	1428.65	Lysozyme C precursor - Gallus gallus (Chicken)
103	NATIVETS51.3217.3221.0	2	15.07	8.6	90.9		15215248		(R)CKGTDVQAWIR(G)	1276.65	Lysozyme C precursor - Gallus gallus (Chicken)
104	NATIVETS51.6013.6029.0	2	15.05	10.27	73.6		17769395		(R)NLCNIPCSALLSSDITASVNCAK(K)	2337.12	Lysozyme C - Gallus gallus (Chicken)
105	NATIVETS51.7273.7309.0	2	14.92	14.92	73.5		3926120		(R)NLCNIPCSALLSSDITASVNCAK(K)	2337.12	Lysozyme C - Gallus gallus (Chicken)
106	NATIVETS51.6780.6784.0	2	14.72	9.9	71.2		5457893		(R)NLCNIPCSALLSSDITASVNCAK(K)	2337.12	Lysozyme C - Gallus gallus (Chicken)
107	NATIVETS51.4168.4171.0	2	14.58	10.52	76.7		15274531		(R)IVSDGDGMNAWVAWR(N)	1676.79	Lysozyme C precursor - Gallus gallus (Chicken)
108	NATIVETS51.7057.7077.0	2	14.56	14.56	74.6		5829288		(R)NLCNIPCSALLSSDITASVNCAK(K)	2337.12	Lysozyme C - Gallus gallus (Chicken)
109	NATIVETS51.7221.7225.0	2	14.39	14.39	72.7		2608402		(R)NLCNIPCSALLSSDITASVNCAK(K)	2337.12	Lysozyme C - Gallus gallus (Chicken)
110	NATIVETS51.5946.5946.0	3	14.37	8.42	97.3		5740794		(K)GLVLIAFSQYLQQCPFDEHVK(L)	2435.24	Serum albumin precursor - Bos taurus (Bovine)
111	NATIVETS51.1754.1757.0	2	14.35	6.6	91		589139		(K)TCVADESHAGCEK(S)	1349.55	Serum albumin precursor - Bos taurus (Bovine)
112	NATIVETS51.4435.4448.0	3	14.32	2.88	91.6		26785503		(K)DAIPENLPPLTADFAEDKDVCKNYQEAK(D)	3134.5	Serum albumin precursor - Bos taurus (Bovine)
113	NATIVETS51.4845.4845.0	3	14.31	4.47	84.3		21016667		(K)AVVQDPALKPLALVYGEATSR(R)	2198.22	Carbonic anhydrase 2 - Bos taurus (Bovine)
114	NATIVETS51.6392.6396.0	2	14.27	10.6	70.4		9152733		(R)NLCNIPCSALLSSDITASVNCAK(K)	2337.12	Lysozyme C - Gallus gallus (Chicken)
115	NATIVETS51.4250.4279.0	2	13.92	9.24	86.8		14143531		(R)GYSLGNWVCAAK(Y)	1268.61	Lysozyme C - Gallus gallus (Chicken)
116	NATIVETS51.2780.2806.0	2	13.67	10.47	84.5		10786255		(K)FESNFNTQATNR(N)	1428.65	Lysozyme C precursor - Gallus gallus (Chicken)
117	NATIVETS51.2037.2046.0	3	13.63	5.66	76		855721		(K)GHHEAEIQPLAQSHATK(H)	1853.92	Myoglobin - Elephas maximus (Indian elephant)
118	NATIVETS51.3414.3414.0	3	13.58	3.48	73.6		5965491		(K)KYAAELHLVHWNTK(Y)	1709.91	Carbonic anhydrase 2 - Bos taurus (Bovine)
119	NATIVETS51.1823.1845.0	2	13.57	6.15	75.7		1125483		(K)SHCIAEVEK(D)	1015.49	Serum albumin precursor - Bos taurus (Bovine)
120	NATIVETS51.3722.3726.0	2	13.5	5.65	75.4		37055573		(R)NTDGSTDYGILQINSR(W)	1753.84	Lysozyme C precursor - Gallus gallus (Chicken)
121	NATIVETS51.3613.3633.0	3	13.45	4.47	86.1		20611861		(K)YAAELHLVHWNTK(Y)	1581.82	Carbonic anhydrase 2 - Rattus norvegicus (Rat)
122	NATIVETS51.1948.1968.0	2	13.43	5.01	80.8		4471117		(K)VGDANPALQK(V)	1012.54	Carbonic anhydrase 2 - Bos taurus (Bovine)
123	NATIVETS51.3096.3131.0	2	13.36	3.23	77.7		207674325		(K)EPISVSSQQMLK(F)	1346.7	Carbonic anhydrase 2 - Bos taurus (Bovine)
124	NATIVETS51.3137.3169.0	2	13.35	3.2	77.4		188168234		(K)EPISVSSQQMLK(F)	1346.7	Carbonic anhydrase 2 - Bos taurus (Bovine)
125	NATIVETS51.4162.4166.0	2	13.32	8.79	73.6		27917545		(K)KIVSDGNGMNAWVAWR(N)	1803.9	Lysozyme C - Gallus gallus (Chicken)
126	NATIVETS51.7445.7481.0	2	13.32	13.32	71.8		4781335		(R)NLCNIPCSALLSSDITASVNCAK(K)	2337.12	Lysozyme C - Gallus gallus (Chicken)
127	NATIVETS51.3408.3412.0	2	13.24	7.58	87		28655364		(R)KVPQVSTPTLVEVSR(S)	1639.94	Serum albumin precursor - Bos taurus (Bovine)
128	NATIVETS51.3417.3417.0	3	13.13	6.64	70.4		15277752		(R)KVPQVSTPTLVEVSR(S)	1639.94	Serum albumin precursor - Bos taurus (Bovine)
129	NATIVETS51.3719.3719.0	2	13.09	5.32	83.9		2825762		(K)LKPDPNTLCDEFKADEK(K)	1962.95	Serum albumin precursor - Bos taurus (Bovine)
130	NATIVETS51.0478.0482.0	2	12.91	5.66	79.4		2885459		(K)HNGPEHWHK(D)	1141.53	Carbonic anhydrase 2 - Bos taurus (Bovine)
131	NATIVETS51.3428.3433.0	2	12.84	7.75	68		17929210		(K)GTDVQAWIR(G)	1045.54	Lysozyme C precursor - Gallus gallus (Chicken)
132	NATIVETS51.7589.7593.0	2	12.82	12.82	70.2		3140565		(R)NLCNIPCSALLSSDITASVNCAK(K)	2337.12	Lysozyme C - Gallus gallus (Chicken)
133	NATIVETS51.3619.3651.0	3	12.67	8.55	73.4		34681703		(K)NGQTNCYQSYSTMSITDCR(E)	2171.88	Ribonuclease pancreatic - Bos taurus (Bovine)
134	NATIVETS51.2976.2979.0	2	12.56	12.56	82.2		2644730		(K)FESNFNTQATNR(N)	1428.65	Lysozyme C precursor - Gallus gallus (Chicken)
135	NATIVETS51.2892.2917.0	3	12.55	7.05	74.4		361496628		(R)QHMDSSTSAASSSNYCNQMMK(S)	2307.91	Ribonuclease pancreatic - Bison bison (American bison)
136	NATIVETS51.3663.3695.0	2	12.49	8.11	83.4		41537778		(K)NGQTNCYQSYSTMSITDCR(E)	2171.88	Ribonuclease pancreatic - Bos taurus (Bovine)
137	NATIVETS51.2681.2684.0	2	12.45	7.73	74.5		45855426		(K)FESNFNTQATNR(N)	1428.65	Lysozyme C precursor - Gallus gallus (Chicken)
138	NATIVETS51.4546.4579.0	3	12.45	3.49	80		61035388		(K)YNGVFQECCQAEDKGACLLPK(I)	2316.05	Serum albumin precursor - Bos taurus (Bovine)
139	NATIVETS51.3702.3727.0	2	12.39	8.85	82.8		35219545		(K)NGQTNCYQSYSTMSITDCR(E)	2171.88	Ribonuclease pancreatic - Bos taurus (Bovine)
140	NATIVETS51.3464.3464.0	2	12.37	5.79	80.8		6167829		(K)GTDVQAWIR(G)	1045.54	Lysozyme C precursor - Gallus gallus (Chicken)
141	NATIVETS51.3687.3690.0	3	12.36	3.03	92.5		17184377		(K)LKPDPNTLCDEFKADEK(K)	1962.95	Serum albumin precursor - Bos taurus (Bovine)
142	NATIVETS51.0832.0843.0	2	12.09	6.83	83		5176760		(K)RHGLDNYR(G)	1030.52	Lysozyme C precursor - Gallus gallus (Chicken)
143	NATIVETS51.4711.4711.0	2	12.04	12.04	80.7		6339412		(R)IVSDGDGMNAWVAWR(N)	1676.79	Lysozyme C precursor - Gallus gallus (Chicken)
144	NATIVETS51.2193.2197.0	2	12.02	7.06	92.8		12493783		(R)QSPVDIDTK(A)	1002.51	Carbonic anhydrase 2 - Bos taurus (Bovine)
145	NATIVETS51.1920.1934.0	3	11.93	2.67	77.9		6690997		(K)KGHHEAEIQPLAQSHATK(H)	1982.02	Myoglobin - Elephas maximus (Indian elephant)
146	NATIVETS51.3570.3574.0	3	11.92	3.66	85		32842722		(K)YAAELHLVHWNTK(Y)	1581.82	Carbonic anhydrase 2 - Rattus norvegicus (Rat)
147	NATIVETS51.3758.3763.0	2	11.92	6.14	83		19569932		(R)RPCFSALTPDETYVPK(A)	1823.9	Serum albumin precursor - Bos taurus (Bovine)
148	NATIVETS51.0977.1010.0	2	11.9	4.97	83.3		169687495		(R)HGLDNYR(G)	874.417	Lysozyme C precursor - Gallus gallus (Chicken)
149	NATIVETS51.3302.3320.0	2	11.76	4.42	85.5		25884989		(K)VLDALDSIK(T)	973.556	Carbonic anhydrase 2 - Bos taurus (Bovine)
150	NATIVETS51.3360.3364.0	2	11.63	2.72	92.1		21291043		(K)VLDALDSIK(T)	973.556	Carbonic anhydrase 2 - Bos taurus (Bovine)
151	NATIVETS51.3416.3421.0	2	11.56	4.8	75.4		13341218		(K)NGQTNCYQSYSTMSITDCRETGSSK(Y)	2761.15	Ribonuclease pancreatic - Bos taurus (Bovine)
152	NATIVETS51.4601.4628.0	3	11.49	2.96	81.1		21896312		(K)YNGVFQECCQAEDKGACLLPK(I)	2316.05	Serum albumin precursor - Bos taurus (Bovine)
153	NATIVETS51.3015.3019.0	2	11.48	6.91	76.2		14182028		(R)MVNNGHSFNVEYDDSQDK(A)	2098.88	Carbonic anhydrase 2 - Bos taurus (Bovine)
154	NATIVETS51.3595.3616.0	2	11.39	2.87	80		57168630		(K)LVNELTEFAK(T)	1163.63	Serum albumin precursor - Bos taurus (Bovine)
155	NATIVETS51.2240.2244.0	2	11.29	4.72	93		24182064		(K)YPNCAYK(T)	858.381	Ribonuclease pancreatic - Bos taurus (Bovine)
156	NATIVETS51.1451.1454.0	2	11.1	5.19	87.3		7885612		(R)HGLDNYR(G)	874.417	Lysozyme C precursor - Gallus gallus (Chicken)
157	NATIVETS51.4717.4717.0	2	10.99	10.99	77.5		6143242		(R)IVSDGDGMNAWVAWR(N)	1676.79	Lysozyme C precursor - Gallus gallus (Chicken)
158	NATIVETS51.5375.5375.0	2	10.93	3.83	80.3		3103174		(K)YGDFGTAAQQPDGLAVVGVFLK(V)	2253.16	Carbonic anhydrase 2 - Bos taurus (Bovine)
159	NATIVETS51.3842.3842.0	2	10.86	4.26	79.5		5107366		(R)GYSLGNWVCAAK(Y)	1268.61	Lysozyme C - Gallus gallus (Chicken)
160	NATIVETS51.1024.1054.0	2	10.82	3.65	81.7		148216874		(R)HGLDNYR(G)	874.417	Lysozyme C precursor - Gallus gallus (Chicken)
161	NATIVETS51.3468.3468.0	2	10.61	3.9	75		4038222		(K)YNGVFQECCQAEDK(G)	1633.66	Serum albumin precursor - Bos taurus (Bovine)
	FFPE surrogate - pH 4	Ambient pressure		Extracted
1	TS5PH4A1.3923.3956.0	2	21.27	21.27	97.5		13473169		(R)NLcNIPcSALLSSDITASVNcAK(K)	2337.12	Lysozyme C - Catreus wallichii (Cheer pheasant)
2	TS5PH4A1.3966.3978.0	2	18.86	18.86	92.2		9252145		(R)NLcNIPcSALLSSDITASVNcAK(K)	2337.12	Lysozyme C - Catreus wallichii (Cheer pheasant)
3	TS5PH4A1.3981.3989.0	2	12.19	5.65	79.1		474344		(-)KETAAAKFER(Q)	1150.62	Ribonuclease pancreatic - Antilocapra americana (Pronghorn)
4	TS5PH4A1.3938.3967.0	3	12.11	6.58	83.9		29814538		(R)NLcNIPcSALLSSDITASVNcAK(K)	2337.12	Lysozyme C - Catreus wallichii (Cheer pheasant)
5	TS5PH4A1.3980.3980.0	2	11.19	7.56	96		4094050		(R)NLcNIPcSALLSSDITASVNcAK(K)	2337.12	Lysozyme C - Catreus wallichii (Cheer pheasant)
6	TS5PH4A1.3976.3976.0	3	11.18	0.03	71.6		6678336		(R)KIFSEYITEKIESHPNITLIR(E)	2531.39	tRNA uridine 5-carboxymethylaminomethyl modification enzyme gid - Aquifex aeolicus
7	TS5PH4A1.3934.3957.0	3	10.23	0.4	71.1		13271847		(R)KIFSEYITEKIESHPNITLIR(E)	2531.39	tRNA uridine 5-carboxymethylaminomethyl modification enzyme gid - Aquifex aeolicus
8	TS5PH4A1.4203.4206.0	3	10.16	0.9	67.6		549226		(R)AGEVHAVCGENGAGKSTLMK(I)	1958.94	Putative ribose/galactose/methyl galactoside import ATP-binding protein 1 - Burkholderia cepacia (strain ATCC 53795 / AMMD)
9	TS5PH4A1.3953.3962.0	3	9.03	-1.36	62.1		2317932		(R)CEPGMFQcGSGScIAGSWEcDGR(I)	2379.89	Putative vitellogenin receptor precursor - Drosophila melanogaster (Fruit fly)
10	TS5PH4A1.4174.4174.0	3	7.75	-0.51	66.3		546884		(K)KCVNVTVNSTQFNPVKNLK(A)	2133.15	Protease prtH - Porphyromonas gingivalis (Bacteroides gingivalis)
11	TS5PH4A1.3947.3955.0	3	7.34	-0.52	87.5		32768845		(K)MNGAPQNTSHGGKPQEIMKEAcK(T)	2456.15	Cerberus precursor - Xenopus tropicalis (Western clawed frog) (Silurana tropicalis)
12	TS5PH4A1.4866.4866.0	3	7.16	-0.69	76.7		733520		(R)ACLQAEPDSSLLSLTVAELAVPQACLDLLISAVAEEPATVVR(D)	4306.26	DNA mismatch repair protein mutS - Ralstonia eutropha (strain JMP134) (Alcaligenes eutrophus)
13	TS5PH4A1.7585.7585.0	3	6.72	-0.68	83.9		582068		(R)NRSPMVRIPNANEVGTR(L)	1911	Glutamine synthetase - Lactobacillus delbrueckii subsp. bulgaricus
	FFPE surrogate pH 4	Elevated Pressure		Extracted
1	TS5PH4P2.4255.4289.0	2	23	23	100		29549875		(R)IVSDGDGMNAWVAWR(N)	1676.79	Lysozyme C precursor - Gallus gallus (Chicken)
2	TS5PH4P2.4015.4031.0	3	21.82	18.14	97.9		45554748		(R)cKPVNTFVHESLADVQAVcSQK(N)	2403.18	Ribonuclease pancreatic - Bos taurus (Bovine)
3	TS5PH4P2.2825.2825.0	3	21.37	12.91	97.4		902403		(K)ccAADDKEAcFAVEGPK(L)	1756.73	Serum albumin precursor - Bos taurus (Bovine)
4	TS5PH4P2.4135.4135.0	2	20.93	13.24	98.9		1873248		(K)LFTFHADIcTLPDTEK(Q)	1850.9	Serum albumin precursor - Bos taurus (Bovine)
5	TS5PH4P2.5129.5165.0	2	20.45	12.78	98.5		2851674		(K)YGDFGTAAQQPDGLAVVGVFLK(V)	2253.16	Carbonic anhydrase 2 - Bos taurus (Bovine)
6	TS5PH4P2.5171.5206.0	2	19.78	13.06	94		4390303		(K)YGDFGTAAQQPDGLAVVGVFLK(V)	2253.16	Carbonic anhydrase 2 - Bos taurus (Bovine)
7	TS5PH4P2.4195.4235.0	3	19.68	11.33	94.5		542855030		(K)HIIVAcEGNPYVPVHFDASV(-)	2167.06	Ribonuclease pancreatic - Bos taurus (Bovine)
8	TS5PH4P2.3444.3479.0	2	19.19	12.03	96		572519356		(R)NTDGSTDYGILQINSR(W)	1753.84	Lysozyme C precursor - Gallus gallus (Chicken)
9	TS5PH4P2.2206.2234.0	2	19.1	10.17	97.2		24418607		(K)YIcDNQDTISSK(L)	1386.62	Serum albumin precursor - Bos taurus (Bovine)
10	TS5PH4P2.1189.1203.0	2	18.91	14.21	91.1		3376601		(K)TcVADESHAGcEK(S)	1349.55	Serum albumin precursor - Bos taurus (Bovine)
11	TS5PH4P2.3487.3525.0	2	18.13	11.54	94.8		427906967		(R)NTDGSTDYGILQINSR(W)	1753.84	Lysozyme C precursor - Gallus gallus (Chicken)
12	TS5PH4P2.4641.4678.0	2	17.83	7.86	93.6		8652193		(K)AVVQDPALKPLALVYGEATSR(R)	2198.22	Carbonic anhydrase 2 - Bos taurus (Bovine)
13	TS5PH4P2.4072.4075.0	2	17.79	11.83	89.5		3237257		(K)TTQAQKHIIVAcEGNPYVPVHFDASV(-)	2824.41	Ribonuclease pancreatic - Gazella thomsonii (Thomson's gazelle)
14	TS5PH4P2.2442.2481.0	2	17.52	12.5	96.2		599513930		(K)FESNFNTQATNR(N)	1428.65	Lysozyme C precursor - Gallus gallus (Chicken)
15	TS5PH4P2.4239.4256.0	3	17.43	9.83	90		263076920		(K)HIIVAcEGNPYVPVHFDASV(-)	2167.06	Ribonuclease pancreatic - Bos taurus (Bovine)
16	TS5PH4P2.4409.4413.0	2	17.41	7.75	89.1		2013969		(K)HGTVVLTALGGILK(K)	1378.84	Myoglobin - Equus burchelli (Plains zebra) (Equus quagga)
17	TS5PH4P2.3724.3728.1	1	17.28	12.66	95.3		4038955		(K)SLHTLFGDELcK(V)	1362.67	Serum albumin precursor - Bos taurus (Bovine)
18	TS5PH4P2.3571.3607.0	2	17.17	10.7	90		96530237		(R)NTDGSTDYGILEINSR(W)	1754.82	Lysozyme C precursor - Gallus gallus (Chicken)
19	TS5PH4P2.1243.1247.0	2	17.08	13.91	87.3		2590110		(K)TcVADESHAGcEK(S)	1349.55	Serum albumin precursor - Bos taurus (Bovine)
20	TS5PH4P2.4279.4284.0	2	17.06	8.37	88.7		23300854		(K)HIIVAcEGNPYVPVHFDASV(-)	2167.06	Ribonuclease pancreatic - Bos taurus (Bovine)
21	TS5PH4P2.1287.1324.0	2	16.98	12.62	87.1		2369137		(K)TcVADESHAGcEK(S)	1349.55	Serum albumin precursor - Bos taurus (Bovine)
22	TS5PH4P2.3556.3560.0	2	16.96	10.99	95.5		6422050		(K)YAAELHLVHWNTK(Y)	1581.82	Carbonic anhydrase 2 - Bos taurus (Bovine)
23	TS5PH4P2.4210.4251.0	2	16.9	13.65	91.9		53726314		(R)IVSDGNGMNAWVAWR(N)	1675.8	Lysozyme C - Gallus gallus (Chicken)
24	TS5PH4P2.3581.3588.0	2	16.86	7.66	94.7		9823600		(K)LVNELTEFAK(T)	1163.63	Serum albumin precursor - Bos taurus (Bovine)
25	TS5PH4P2.3281.3281.0	2	16.84	7.79	93		26890593		(K)GTDVQAWIR(G)	1045.54	Lysozyme C precursor - Gallus gallus (Chicken)
26	TS5PH4P2.4490.4494.0	2	16.75	16.75	88.6		3661850		(R)NLcNIPcSALLSSDITATVNcAK(K)	2351.14	Lysozyme C - Gallus gallus (Chicken)
27	TS5PH4P2.3855.3867.0	2	16.66	9.74	93.7		55242944		(R)GYSLGNWVcAAK(Y)	1268.61	Lysozyme C - Gallus gallus (Chicken)
28	TS5PH4P2.3782.3822.0	2	16.62	9.46	92.7		456666765		(R)GYSLGNWVcAAK(Y)	1268.61	Lysozyme C - Gallus gallus (Chicken)
29	TS5PH4P2.3143.3163.0	2	16.59	8.69	90.1		7212139		(K)VEADLAGHGQEVLIR(L)	1606.86	Myoglobin - Ailuropoda melanoleuca (Giant panda)
30	TS5PH4P2.2487.2523.0	2	16.36	11.59	93.6		203303459		(K)FESNFNTQATNR(N)	1428.65	Lysozyme C precursor - Gallus gallus (Chicken)
31	TS5PH4P2.3039.3043.0	2	15.9	11.3	91.4		2548937		(K)HLVDEPQNLIK(Q)	1305.72	Serum albumin precursor - Bos taurus (Bovine)
32	TS5PH4P2.1771.1771.0	2	15.86	7.85	89.8		337242		(K)VGDANPALQK(V)	1012.54	Carbonic anhydrase 2 - Bos taurus (Bovine)
33	TS5PH4P2.4505.4509.0	2	15.86	15.86	88.2		26764977		(R)NLcNIPcSALLSSDITASVNcAK(K)	2337.12	Lysozyme C - Gallus gallus (Chicken)
34	TS5PH4P2.3238.3276.0	2	15.79	9.19	91.5		119246189		(K)GTDVQAWIR(G)	1045.54	Lysozyme C precursor - Gallus gallus (Chicken)
35	TS5PH4P2.3751.3786.0	2	15.72	6.91	90.3		35635484		(K)TITLEVEPSDTIENVK(A)	1787.93	Ubiquitin - Bos taurus (Bovine)
36	TS5PH4P2.2587.2587.0	2	15.68	10.77	84.9		1591617		(K)EYEATLEEccAK(D)	1388.57	Serum albumin precursor - Bos taurus (Bovine)
37	TS5PH4P2.3892.3892.0	3	15.63	11.8	83.1		1169017		(R)cKPVNTFVHESLADVQAVcSQK(N)	2403.18	Ribonuclease pancreatic - Bos taurus (Bovine)
38	TS5PH4P2.2512.2520.0	2	15.54	7.58	89.5		4026774		(K)HPGDFGADAQGAMTK(A)	1502.67	Myoglobin - Equus burchelli (Plains zebra) (Equus quagga)
39	TS5PH4P2.2214.2218.0	2	15.42	8.96	90.4		34436416		(R)cELAAAMK(R)	836.4	Lysozyme C precursor - Gallus gallus (Chicken)
40	TS5PH4P2.2775.2781.0	2	15.39	8.87	86.3		1013690		(K)YNGVFQEccQAEDK(G)	1633.66	Serum albumin precursor - Bos taurus (Bovine)
41	TS5PH4P2.3537.3545.0	2	15.33	5.68	93.6		12089852		(K)LVNELTEFAK(T)	1163.63	Serum albumin precursor - Bos taurus (Bovine)
42	TS5PH4P2.2258.2292.0	2	14.92	8.35	89.3		11881219		(R)cELAAAMK(R)	836.4	Lysozyme C precursor - Gallus gallus (Chicken)
43	TS5PH4P2.4629.4629.0	2	14.8	14.8	80.4		3257449		(R)NLcNIPcSALLSSDITASVNcAK(K)	2337.12	Lysozyme C - Gallus gallus (Chicken)
44	TS5PH4P2.4622.4633.0	2	14.65	14.65	80.9		5081747		(R)NLcNIPcSALLSSDITASVNcAK(K)	2337.12	Lysozyme C - Gallus gallus (Chicken)
45	TS5PH4P2.4574.4589.0	2	14.49	10.2	82.1		11247400		(R)NLcNIPcSALLSSDITASVNcAK(K)	2337.12	Lysozyme C - Gallus gallus (Chicken)
46	TS5PH4P2.4391.4423.0	2	14.36	7.03	88.6		16999855		(K)GIIVACEGNPYVPVHFDASV(-)	2087.03	Ribonuclease pancreatic - Chinchilla brevicaudata (Chinchilla)
47	TS5PH4P2.3957.3971.0	2	14.35	6.59	76.7		29165251		(R)cKPVNTFVHESLADVQAVcSQK(N)	2403.18	Ribonuclease pancreatic - Bos taurus (Bovine)
48	TS5PH4P2.4485.4489.0	3	14.18	7.73	86.6		119485732		(R)NLcNIPcSALLSSDITASVNcAK(K)	2337.12	Lysozyme C - Gallus gallus (Chicken)
49	TS5PH4P2.1197.1211.0	3	14.17	2.84	85.6		2819637		(K)TcVADESHAGcEK(S)	1349.55	Serum albumin precursor - Bos taurus (Bovine)
50	TS5PH4P2.2527.2559.0	2	13.95	6.91	81.5		20118141		(K)FESNFNTQATNR(N)	1428.65	Lysozyme C precursor - Gallus gallus (Chicken)
51	TS5PH4P2.3025.3057.0	2	13.9	3.76	78.6		6054881		(K)EPISVSSQQMLK(F)	1346.7	Carbonic anhydrase 2 - Bos taurus (Bovine)
52	TS5PH4P2.4637.4646.0	2	13.75	5.08	79.6		2719578		(R)NLCHIPCSALLSSDITASVNcAK(K)	2360.14	Lysozyme C - Gallus gallus (Chicken)
53	TS5PH4P2.2665.2669.0	2	13.71	6.06	89.3		10177596		(K)EccHGDLLEcADDR(A)	1578.6	Serum albumin precursor - Bos taurus (Bovine)
54	TS5PH4P2.4693.4697.0	2	13.65	2.54	86.7		4668670		(K)AVVQDPALKPLALVYGEATSR(R)	2198.22	Carbonic anhydrase 2 - Bos taurus (Bovine)
55	TS5PH4P2.3513.3513.0	2	13.55	5.83	83.4		13308415		(K)NMDYLGIKIDDK(K)	1424.71	Acetate kinase - Clostridium acetobutylicum
56	TS5PH4P2.2084.2087.0	2	13.46	8.5	92.2		2732841		(R)QSPVDIDTK(A)	1002.51	Carbonic anhydrase 2 - Bos taurus (Bovine)
57	TS5PH4P2.4694.4694.0	2	13.31	13.31	81.2		3065059		(R)NLcNIPcSALLSSDITASVNcAK(K)	2337.12	Lysozyme C - Gallus gallus (Chicken)
58	TS5PH4P2.2277.2281.0	3	13.18	1.18	82.4		2582827		(K)LKEccDKPLLEK(S)	1418.74	Serum albumin precursor - Bos taurus (Bovine)
59	TS5PH4P2.2219.2230.0	2	12.76	4.09	83.9		6075041		(K)STMSITDcR(E)	1013.44	Brain ribonuclease precursor - Bos taurus (Bovine)
60	TS5PH4P2.3237.3241.0	2	12.63	5.57	92.7		7034640		(K)VLDALDSIK(T)	973.556	Carbonic anhydrase 2 - Bos taurus (Bovine)
61	TS5PH4P2.4691.4691.0	2	12.43	12.43	81.1		3142186		(R)NLcNIPcSALLSSDITASVNcAK(K)	2337.12	Lysozyme C - Gallus gallus (Chicken)
62	TS5PH4P2.3261.3273.0	2	12.39	6.52	80.9		10589582		(K)NGQTNcYQSYSTMSITDcR(E)	2171.88	Ribonuclease pancreatic - Bos taurus (Bovine)
63	TS5PH4P2.1861.1867.0	2	12.38	5.37	96.3		4690128		(K)YPNcAYK(T)	858.381	Ribonuclease pancreatic - Bos taurus (Bovine)
64	TS5PH4P2.3356.3368.0	2	12.33	5.71	80.5		7592108		(K)NGQTNcYQSYSTMSITDcR(E)	2171.88	Ribonuclease pancreatic - Bos taurus (Bovine)
65	TS5PH4P2.3615.3619.0	2	12.29	7.87	75.2		7352710		(R)NTDGSTDYGILEINSR(W)	1754.82	Lysozyme C precursor - Gallus gallus (Chicken)
66	TS5PH4P2.3312.3316.0	2	12.25	6.49	79.1		27536641		(K)NGQTNcYQSYSTMSITDcR(E)	2171.88	Ribonuclease pancreatic - Bos taurus (Bovine)
67	TS5PH4P2.1391.1391.0	2	12.24	8.47	96.4		500082		(K)TcVADESHAGcEK(S)	1349.55	Serum albumin precursor - Bos taurus (Bovine)
68	TS5PH4P2.1251.1271.0	3	12.09	2.1	82.2		2398240		(K)TcVADESHAGcEK(S)	1349.55	Serum albumin precursor - Bos taurus (Bovine)
69	TS5PH4P2.4000.4004.0	2	12.07	3.49	64.7		17029640		(R)cKPVNTFVHESLADVQAVcSQK(N)	2403.18	Ribonuclease pancreatic - Bos taurus (Bovine)
70	TS5PH4P2.2569.2581.1	1	11.89	6.84	80		5436360		(K)EYEATLEEccAK(D)	1388.57	Serum albumin precursor - Bos taurus (Bovine)
71	TS5PH4P2.3529.3567.0	2	11.72	11.72	76.2		213671169		(R)NTDGSTDYGILEINSR(W)	1754.82	Lysozyme C precursor - Gallus gallus (Chicken)
72	TS5PH4P2.4420.4459.0	3	11.7	6.8	82		452009360		(R)NLcNIPcSALLSSDITASVNcAK(K)	2337.12	Lysozyme C - Gallus gallus (Chicken)
73	TS5PH4P2.1259.1263.0	2	11.49	5.55	84.9		17474721		(R)HGLDNYR(G)	874.417	Lysozyme C precursor - Gallus gallus (Chicken)
74	TS5PH4P2.4773.4773.0	2	11.24	6.64	88.8		1941744		(R)NLcNIPcSALLSSDITASVNcAK(K)	2337.12	Lysozyme C - Gallus gallus (Chicken)
75	TS5PH4P2.1350.1350.0	2	11.14	11.14	88.8		515850		(K)TcVADESHAGcEK(S)	1349.55	Serum albumin precursor - Bos taurus (Bovine)
76	TS5PH4P2.1074.1094.0	2	11.11	4.05	88.3		117813679		(R)HGLDNYR(G)	874.417	Lysozyme C precursor - Gallus gallus (Chicken)
77	TS5PH4P2.1109.1112.1	1	10.9	2.71	74.6		5103960		(R)HGLDNYR(G)	874.417	Lysozyme C precursor - Gallus gallus (Chicken)
78	TS5PH4P2.4076.4103.0	3	10.74	1.39	78.8		5008578		(K)TTQAEKHIIVAcEGNPYVPVHFDASV(-)	2825.39	Ribonuclease pancreatic - Bos taurus (Bovine)
79	TS5PH4P2.3352.3366.0	2	10.69	5.52	78.6		4376269		(R)KVPQVSTPTLVEVSR(S)	1639.94	Serum albumin precursor - Bos taurus (Bovine)
80	TS5PH4P2.1033.1070.0	2	10.6	5.16	88.4		96943717		(R)HGLDNYR(G)	874.417	Lysozyme C precursor - Gallus gallus (Chicken)
81	TS5PH4P2.1389.1389.0	2	10.54	5.78	92.3		586558		(K)TcVADESHAGcEK(S)	1349.55	Serum albumin precursor - Bos taurus (Bovine)
82	TS5PH4P2.1114.1136.0	2	10.51	3.53	85.7		101295154		(R)HGLDNYR(G)	874.417	Lysozyme C precursor - Gallus gallus (Chicken)
	FFPE - pH 8	ambient pressure		extracted
1	TS5PH8A.2332.2360.0	2	11.62	2.6	85.6		3763141		(K)LSSPATLNSR(V)	1045.56	Cationic trypsin precursor - Canis familiaris (Dog)
2	TS5PH8A.3851.3879.0	2	9.3	1.02	77.8		2707289		(K)EETSNSEEQATKQTGR(K)	1794.81	Import inner membrane translocase subunit TIM50, mitochondrial precursor - Candida albicans (Yeast)
3	TS5PH8A.3921.3921.0	2	8.25	3.61	86		723030		(R)LGEHNIDVLEGNEQFINAAK(I)	2211.1	Trypsin precursor - Sus scrofa (Pig)
4	TS5PH8A.3888.3920.0	2	8.07	-0.04	69.6		2035045		(K)ANLAIPLVPESEDDRR(L)	1794.93	Coiled-coil domain-containing protein 130 - Rattus norvegicus (Rat)
5	TS5PH8A.4210.4213.0	2	7.58	0.13	77.8		517404		(K)FKSAMLVIFGEMDWEK(G)	1930.94	Uronate isomerase - Bacteroides thetaiotaomicron
6	TS5PH8A.4018.4023.0	3	7.27	0.88	90.3		431469		(K)NFAMIGLGCGEGGEVVVTDMDTIEKSNLNR(Q)	3169.5	Ubiquitin-activating enzyme E1 X - Mus musculus (Mouse)
7	TS5PH8A.2984.2987.0	3	7.06	-0.38	87		537319		(K)LITREGYNKLK(Q)	1334.78	Transcription elongation factor greB - Vibrio parahaemolyticus
8	TS5PH8A.4804.4804.0	3	6.76	3.13	63.2		374947		(K)RGIEAAQAGAACLRINPGNIGSPDR(V)	2507.29	4-hydroxy-3-methylbut-2-en-1-yl diphosphate synthase - Caulobacter crescentus (Caulobacter vibrioides)
9	TS5PH8A.5424.5424.0	3	6.69	6.69	69.7		1295870		(R)IGGDGNSKDDDPNEDWCAVCQNGGDLLCcEK(C)	3270.31	E3 ubiquitin-protein ligase TRIM33 - Mus musculus (Mouse)
10	TS5PH8A.2653.2679.1	1	6.17	1.05	62.8		3567896		(K)TVSIPR(D)	672.404	Membrane-bound protein lytR - Bacillus anthracis
11	TS5PH8A.2692.2729.1	1	6.11	1.07	63.1		35352656		(K)TVSIPR(D)	672.404	Membrane-bound protein lytR - Bacillus anthracis
12	TS5PH8A.2097.2099.1	1	6.06	2.03	76.9		5035724		(K)HGGAPR(T)	594.311	Nodulation protein D 2 - Bradyrhizobium japonicum
	FFPE - pH8	elevated pressure		extracted
1	TS5PH8P1.6072.6076.0	2	22	14.35	100		15333066		(R)NLCNIPCSALLSSDITASVNCAK(K)	2337.12	Lysozyme C - Gallus gallus (Chicken)
2	TS5PH8P1.6001.6035.0	2	20.5	20.5	83.5		35434773		(R)NLCNIPCSALLSSDITASVNCAK(K)	2337.12	Lysozyme C - Gallus gallus (Chicken)
3	TS5PH8P1.6116.6148.0	2	20.42	13.34	98		15591930		(R)NLCNIPCSALLSSDITASVNCAK(K)	2337.12	Lysozyme C - Gallus gallus (Chicken)
4	TS5PH8P1.4846.4862.0	2	20.4	15.31	98.1		3581785		(R)IVSDGDGMNAWVAWR(N)	1676.79	Lysozyme C precursor - Gallus gallus (Chicken)
5	TS5PH8P1.6173.6200.0	2	20.39	13.04	97.5		2186812		(R)NLCNIPCSALLSSDITASVNCAK(K)	2337.12	Lysozyme C - Gallus gallus (Chicken)
6	TS5PH8P1.4962.4966.0	2	20.17	20.17	96.2		4257930		(R)IVSDGDGMNAWVAWR(N)	1676.79	Lysozyme C precursor - Gallus gallus (Chicken)
7	TS5PH8P1.5203.5231.0	2	19.67	9.02	91		5519643		(K)HIIVACEGNPYVPVHFDASV(-)	2167.06	Ribonuclease pancreatic - Bos taurus (Bovine)
8	TS5PH8P1.4910.4922.0	2	19.63	19.63	95.9		5155352		(R)IVSDGDGMNAWVAWR(N)	1676.79	Lysozyme C precursor - Gallus gallus (Chicken)
9	TS5PH8P1.4832.4844.0	2	19.31	10.68	96.2		1564445		(R)IVSDGDGMNAWVAWR(N)	1676.79	Lysozyme C precursor - Gallus gallus (Chicken)
10	TS5PH8P1.6130.6144.0	2	18.76	18.76	90.7		2992252		(R)CKPVNTFVHESLADVQAVCSQK(N)	2403.18	Ribonuclease pancreatic - Bos taurus (Bovine)
11	TS5PH8P1.4735.4771.0	2	18.74	13.67	96		3772770		(K)LGEYGFQNALIVR(Y)	1479.8	Serum albumin precursor - Bos taurus (Bovine)
12	TS5PH8P1.7731.7759.0	2	18.72	12.89	86.7		923447		(R)NLCNIPCSALLSSDITASVNCAK(K)	2337.12	Lysozyme C - Gallus gallus (Chicken)
13	TS5PH8P1.2552.2556.0	2	18.64	10.67	95.9		51711301		(K)YICDNQDTISSK(L)	1386.62	Serum albumin precursor - Bos taurus (Bovine)
14	TS5PH8P1.5310.5334.0	2	18.64	18.64	81.4		11299932		(R)NLCNIPCSALLSSDITASVNCAK(K)	2337.12	Lysozyme C - Gallus gallus (Chicken)
15	TS5PH8P1.5147.5163.0	2	18.59	9.12	89.4		4530617		(K)HIIVACEGNPYVPVHFDASV(-)	2167.06	Ribonuclease pancreatic - Bos taurus (Bovine)
16	TS5PH8P1.5944.5968.0	2	18.37	12.01	79.6		59415019		(R)NLCNIPCSALLSSDITASVNCAK(K)	2337.12	Lysozyme C - Gallus gallus (Chicken)
17	TS5PH8P1.3618.3656.0	3	18.16	6.54	96		132366272		(R)NTDGSTDYGILQINSR(W)	1753.84	Lysozyme C precursor - Gallus gallus (Chicken)
18	TS5PH8P1.3853.3877.0	2	18.04	11.74	94.1		232158101		(R)NTDGSTDYGILQINSR(W)	1753.84	Lysozyme C precursor - Gallus gallus (Chicken)
19	TS5PH8P1.7839.7861.0	2	18.04	11.56	82.4		883962		(R)NLCNIPCSALLSSDITASVNCAK(K)	2337.12	Lysozyme C - Gallus gallus (Chicken)
20	TS5PH8P1.7260.7280.0	2	18.02	11.8	73.5		777449		(R)NLCNIPCSALLSSDITASVNCAK(K)	2337.12	Lysozyme C - Gallus gallus (Chicken)
21	TS5PH8P1.7581.7608.0	2	17.91	13.13	87.9		921808		(R)NLCNIPCSALLSSDITASVNCAK(K)	2337.12	Lysozyme C - Gallus gallus (Chicken)
22	TS5PH8P1.4167.4203.0	2	17.88	11.89	97.1		701360487		(R)GYSLGNWVCAAK(Y)	1268.61	Lysozyme C - Gallus gallus (Chicken)
23	TS5PH8P1.5315.5330.0	2	17.88	9.17	95.3		4806129		(K)AVVQDPALKPLALVYGEATSR(R)	2198.22	Carbonic anhydrase 2 - Bos taurus (Bovine)
24	TS5PH8P1.4120.4161.0	2	17.87	11.92	97		920690495		(R)GYSLGNWVCAAK(Y)	1268.61	Lysozyme C - Gallus gallus (Chicken)
25	TS5PH8P1.7776.7805.0	2	17.67	11.49	84.3		838714		(R)NLCNIPCSALLSSDITASVNCAK(K)	2337.12	Lysozyme C - Gallus gallus (Chicken)
26	TS5PH8P1.2557.2594.0	2	17.61	11.92	97.9		1060771696		(K)FESNFNTQATNR(N)	1428.65	Lysozyme C precursor - Gallus gallus (Chicken)
27	TS5PH8P1.3679.3716.0	2	17.56	11.03	93.8		1086448372		(R)NTDGSTDYGILQINSR(W)	1753.84	Lysozyme C precursor - Gallus gallus (Chicken)
28	TS5PH8P1.2599.2636.0	2	17.54	12.51	96.7		1725341299		(K)FESNFNTQATNR(N)	1428.65	Lysozyme C precursor - Gallus gallus (Chicken)
29	TS5PH8P1.3632.3667.0	2	17.51	9.14	92.6		1542812586		(R)NTDGSTDYGILQINSR(W)	1753.84	Lysozyme C precursor - Gallus gallus (Chicken)
30	TS5PH8P1.7974.7999.0	2	17.41	12.38	82.7		1079789		(R)NLCNIPCSALLSSDITASVNCAK(K)	2337.12	Lysozyme C - Gallus gallus (Chicken)
31	TS5PH8P1.4211.4248.0	2	17.29	12.43	95		282654670		(R)GYSLGNWVCAAK(Y)	1268.61	Lysozyme C - Gallus gallus (Chicken)
32	TS5PH8P1.7470.7481.0	2	17.19	11.4	84.5		525595		(R)NLCNIPCSALLSSDITASVNCAK(K)	2337.12	Lysozyme C - Gallus gallus (Chicken)
33	TS5PH8P1.7807.7835.0	2	17.17	12.62	85.2		947501		(R)NLCNIPCSALLSSDITASVNCAK(K)	2337.12	Lysozyme C - Gallus gallus (Chicken)
34	TS5PH8P1.2642.2668.0	2	17.04	11.99	96.5		918094591		(K)FESNFNTQATNR(N)	1428.65	Lysozyme C precursor - Gallus gallus (Chicken)
35	TS5PH8P1.3659.3693.0	3	16.88	6.2	93.3		126985444		(R)NTDGSTDYGILQINSR(W)	1753.84	Lysozyme C precursor - Gallus gallus (Chicken)
36	TS5PH8P1.3384.3387.0	2	16.84	9.15	92.4		206956896		(K)GTDVQAWIR(G)	1045.54	Lysozyme C precursor - Gallus gallus (Chicken)
37	TS5PH8P1.7545.7572.0	2	16.58	10.81	80.9		815909		(R)NLCNIPCSALLSSDITASVNCAK(K)	2337.12	Lysozyme C - Gallus gallus (Chicken)
38	TS5PH8P1.4235.4250.0	2	16.53	7.88	81.9		6543986		(R)NTDGSTDYGILQINSR(W)	1753.84	Lysozyme C precursor - Gallus gallus (Chicken)
39	TS5PH8P1.4069.4097.0	2	16.48	10.18	90.7		6326063		(R)NTDGSTDYGILQINSR(W)	1753.84	Lysozyme C precursor - Gallus gallus (Chicken)
40	TS5PH8P1.3957.3984.0	2	16.35	7.75	88.2		25430652		(R)NTDGSTDYGILQINSR(W)	1753.84	Lysozyme C precursor - Gallus gallus (Chicken)
41	TS5PH8P1.3426.3431.0	2	16.33	8.64	92.4		265685400		(K)GTDVQAWIR(G)	1045.54	Lysozyme C precursor - Gallus gallus (Chicken)
42	TS5PH8P1.8002.8027.0	2	16.32	10.42	80		949492		(R)NLCNIPCSALLSSDITASVNCAK(K)	2337.12	Lysozyme C - Gallus gallus (Chicken)
43	TS5PH8P1.7723.7752.0	2	16.07	10.86	81.6		1030968		(R)NLCNIPCSALLSSDITASVNCAK(K)	2337.12	Lysozyme C - Gallus gallus (Chicken)
44	TS5PH8P1.7613.7639.0	2	15.99	9.61	81.4		1037766		(R)NLCNIPCSALLSSDITASVNCAK(K)	2337.12	Lysozyme C - Gallus gallus (Chicken)
45	TS5PH8P1.6140.6140.0	2	15.96	15.96	81.9		1960382		(R)CKPVNTFVHESLADVQAVCSQK(N)	2403.18	Ribonuclease pancreatic - Bos taurus (Bovine)
46	TS5PH8P1.7651.7676.0	2	15.92	10.87	72.1		850856		(R)NLCNIPCSALLSSDITASVNCAK(K)	2337.12	Lysozyme C - Gallus gallus (Chicken)
47	TS5PH8P1.1786.1806.0	2	15.77	9.8	77		678482		(K)TCVADESHAGCEK(S)	1349.55	Serum albumin precursor - Bos taurus (Bovine)
48	TS5PH8P1.3470.3506.0	2	15.72	9.1	90.4		179813590		(K)GTDVQAWIR(G)	1045.54	Lysozyme C precursor - Gallus gallus (Chicken)
49	TS5PH8P1.7744.7773.0	2	15.69	9.91	74.6		1064181		(R)NLCNIPCSALLSSDITASVNCAK(K)	2337.12	Lysozyme C - Gallus gallus (Chicken)
50	TS5PH8P1.7657.7687.0	2	15.56	8.9	71.5		947956		(R)NLCNIPCSALLSSDITASVNCAK(K)	2337.12	Lysozyme C - Gallus gallus (Chicken)
51	TS5PH8P1.5922.5929.0	3	15.46	9.86	82.4		8562484		(R)TPGSRNLCNIPCSALLSSDITASVNCAK(K)	2835.38	Lysozyme C - Gallus gallus (Chicken)
52	TS5PH8P1.7970.7983.0	2	15.46	10.25	75.5		843371		(R)NLCNIPCSALLSSDITASVNCAK(K)	2337.12	Lysozyme C - Gallus gallus (Chicken)
53	TS5PH8P1.1935.1955.0	2	15.34	7.72	89.6		34405021		(K)VGDANPALQK(V)	1012.54	Carbonic anhydrase 2 - Bos taurus (Bovine)
54	TS5PH8P1.5376.5400.0	2	15.32	6.37	93.2		11304445		(K)AVVQDPALKPLALVYGEATSR(R)	2198.22	Carbonic anhydrase 2 - Bos taurus (Bovine)
55	TS5PH8P1.3221.3225.0	2	15.29	10.18	88.6		12282136		(K)HLVDEPQNLIK(Q)	1305.72	Serum albumin precursor - Bos taurus (Bovine)
56	TS5PH8P1.3886.3893.0	3	15.1	2.39	92.2		6465428		(R)RPCFSALTPDETYVPK(A)	1823.9	Serum albumin precursor - Bos taurus (Bovine)
57	TS5PH8P1.6002.6034.0	3	15.04	10.61	80.5		38239129		(R)NLCNIPCSALLSSDITASVNCAK(K)	2337.12	Lysozyme C - Gallus gallus (Chicken)
58	TS5PH8P1.2510.2513.0	2	14.91	6.82	89.2		28433369		(K)YICDNQDTISSK(L)	1386.62	Serum albumin precursor - Bos taurus (Bovine)
59	TS5PH8P1.2795.2795.0	2	14.9	7.57	89.9		2144781		(R)LFTGHPETLEK(F)	1271.66	Myoglobin - Bos mutus grunniens (Wild yak) (Bos grunniens)
60	TS5PH8P1.3295.3322.0	2	14.88	14.88	82.2		33317957		(K)VEADLAGHGQEVLIR(L)	1606.86	Myoglobin - Ailuropoda melanoleuca (Giant panda)
61	TS5PH8P1.7509.7535.0	2	14.88	8.9	70.3		964488		(R)NLCNIPCSALLSSDITASVNCAK(K)	2337.12	Lysozyme C - Gallus gallus (Chicken)
62	TS5PH8P1.7904.7931.0	2	14.84	9.42	70.6		1103342		(R)NLCNIPCSALLSSDITASVNCAK(K)	2337.12	Lysozyme C - Gallus gallus (Chicken)
63	TS5PH8P1.2923.2946.0	2	14.8	14.8	86.4		6780926		(K)FESNFNTQATNR(N)	1428.65	Lysozyme C precursor - Gallus gallus (Chicken)
64	TS5PH8P1.3800.3832.0	3	14.78	5.39	85.1		47905248		(R)NTDGSTDYGILQINSR(W)	1753.84	Lysozyme C precursor - Gallus gallus (Chicken)
65	TS5PH8P1.7941.7956.0	2	14.78	9.98	69.2		1061563		(R)NLCNIPCSALLSSDITASVNCAK(K)	2337.12	Lysozyme C - Gallus gallus (Chicken)
66	TS5PH8P1.5063.5067.0	2	14.72	5.65	82.9		3251308		(K)DAIPENLPPLTADFAEDKDVCK(N)	2401.16	Serum albumin precursor - Bos taurus (Bovine)
67	TS5PH8P1.5658.5702.0	3	14.58	10.26	77.5		769685735		(R)NLCNIPCSALLSSDITASVNCAK(K)	2337.12	Lysozyme C - Gallus gallus (Chicken)
68	TS5PH8P1.4290.4304.0	2	14.56	7.78	90.1		8825433		(R)GYSLGNWVCAAK(Y)	1268.61	Lysozyme C - Gallus gallus (Chicken)
69	TS5PH8P1.6177.6193.0	3	14.56	7.93	78.3		3048973		(R)NLCNIPCSALLSSDITASVNCAK(K)	2337.12	Lysozyme C - Gallus gallus (Chicken)
70	TS5PH8P1.1877.1885.0	2	14.48	7.22	74		599710		(K)SHCIAEVEK(D)	1015.49	Serum albumin precursor - Bos taurus (Bovine)
71	TS5PH8P1.5470.5512.0	3	14.48	14.48	76.3		622344226		(R)NLCNIPCSALLSSDITASVNCAK(K)	2337.12	Lysozyme C - Gallus gallus (Chicken)
72	TS5PH8P1.5612.5654.0	3	14.48	14.48	76.5		822684063		(R)NLCNIPCSALLSSDITASVNCAK(K)	2337.12	Lysozyme C - Gallus gallus (Chicken)
73	TS5PH8P1.2850.2855.0	2	14.41	5.96	90.4		15075583		(R)LFTGHPETLEK(F)	1271.66	Myoglobin - Bos mutus grunniens (Wild yak) (Bos grunniens)
74	TS5PH8P1.3214.3231.0	2	14.39	4.26	78.7		101704511		(K)EPISVSSQQMLK(F)	1346.7	Carbonic anhydrase 2 - Bos taurus (Bovine)
75	TS5PH8P1.4732.4732.0	3	14.35	2.76	88.4		643366		(R)RPCFSALTPDETYVPK(A)	1823.9	Serum albumin precursor - Bos taurus (Bovine)
76	TS5PH8P1.3602.3623.0	2	14.28	6.76	66.6		1049450979		(R)NTDGSTDYGILQINSR(W)	1753.84	Lysozyme C precursor - Gallus gallus (Chicken)
77	TS5PH8P1.3762.3799.0	2	14.28	7.66	82.5		1000855388		(R)NTDGSTDYGILQINSR(W)	1753.84	Lysozyme C precursor - Gallus gallus (Chicken)
78	TS5PH8P1.3534.3534.0	3	14.24	5.48	68.3		8456333		(R)KVPQVSTPTLVEVSR(S)	1639.94	Serum albumin precursor - Bos taurus (Bovine)
79	TS5PH8P1.3760.3797.0	3	14.14	3.77	85.2		87624883		(R)NTDGSTDYGILQINSR(W)	1753.84	Lysozyme C precursor - Gallus gallus (Chicken)
80	TS5PH8P1.4413.4421.0	2	13.95	7.69	82.6		3739192		(R)NTDGSTDYGILQINSR(W)	1753.84	Lysozyme C precursor - Gallus gallus (Chicken)
81	TS5PH8P1.3802.3830.0	2	13.94	8.73	83.7		556390200		(R)NTDGSTDYGILQINSR(W)	1753.84	Lysozyme C precursor - Gallus gallus (Chicken)
82	TS5PH8P1.5564.5608.0	3	13.93	13.93	75.2		876556092		(R)NLCNIPCSALLSSDITASVNCAK(K)	2337.12	Lysozyme C - Gallus gallus (Chicken)
83	TS5PH8P1.5754.5798.0	3	13.9	9.5	75.1		730288391		(R)NLCNIPCSALLSSDITASVNCAK(K)	2337.12	Lysozyme C - Gallus gallus (Chicken)
84	TS5PH8P1.3542.3542.0	2	13.88	7.91	88.9		16806675		(R)KVPQVSTPTLVEVSR(S)	1639.94	Serum albumin precursor - Bos taurus (Bovine)
85	TS5PH8P1.2979.2979.0	2	13.86	9.41	81.8		2662750		(K)FESNFNTQATNR(N)	1428.65	Lysozyme C precursor - Gallus gallus (Chicken)
86	TS5PH8P1.5016.5024.0	2	13.84	5.14	84.9		3292834		(K)DAIPENLPPLTADFAEDKDVCK(N)	2401.16	Serum albumin precursor - Bos taurus (Bovine)
87	TS5PH8P1.1993.1997.0	2	13.77	6.01	70		7370873		(K)VGDANPALQK(V)	1012.54	Carbonic anhydrase 2 - Bos taurus (Bovine)
88	TS5PH8P1.5850.5894.0	3	13.76	13.76	73.9		654000835		(R)NLCNIPCSALLSSDITASVNCAK(K)	2337.12	Lysozyme C - Gallus gallus (Chicken)
89	TS5PH8P1.7874.7901.0	2	13.75	8.83	65.2		979995		(R)NLCNIPCSALLSSDITASVNCAK(K)	2337.12	Lysozyme C - Gallus gallus (Chicken)
90	TS5PH8P1.3200.3207.1	1	13.6	6.33	87		4290237		(K)HLVDEPQNLIK(Q)	1305.72	Serum albumin precursor - Bos taurus (Bovine)
91	TS5PH8P1.5516.5560.0	3	13.47	13.47	76.1		897910873		(R)NLCNIPCSALLSSDITASVNCAK(K)	2337.12	Lysozyme C - Gallus gallus (Chicken)
92	TS5PH8P1.3342.3346.0	2	13.46	7.76	80		3605623		(K)EYEATLEECCAK(D)	1388.57	Serum albumin precursor - Bos taurus (Bovine)
93	TS5PH8P1.5898.5936.0	3	13.31	13.31	74.4		306507748		(R)NLCNIPCSALLSSDITASVNCAK(K)	2337.12	Lysozyme C - Gallus gallus (Chicken)
94	TS5PH8P1.3698.3704.0	3	13.24	3.53	78.7		61815817		(R)NTDGSTDYGILQINSR(W)	1753.84	Lysozyme C precursor - Gallus gallus (Chicken)
95	TS5PH8P1.4834.4851.0	2	13.24	4.19	89		2481025		(K)DAIPENLPPLTADFAEDK(D)	1955.96	Serum albumin precursor - Bos taurus (Bovine)
96	TS5PH8P1.2240.2244.0	2	13.08	8.07	93.9		16752299		(R)QSPVDIDTK(A)	1002.51	Carbonic anhydrase 2 - Bos taurus (Bovine)
97	TS5PH8P1.3706.3744.0	2	13.06	5.04	85.2		142975978		(K)LVNELTEFAK(T)	1163.63	Serum albumin precursor - Bos taurus (Bovine)
98	TS5PH8P1.3834.3845.0	2	12.94	9.43	84		40159600		(K)NGQTNCYQSYSTMSITDCR(E)	2171.88	Ribonuclease pancreatic - Bos taurus (Bovine)
99	TS5PH8P1.7918.7939.0	2	12.92	12.92	71.9		999735		(R)NLCNIPCSALLSSDITASVNCAK(K)	2337.12	Lysozyme C - Gallus gallus (Chicken)
100	TS5PH8P1.6056.6065.0	3	12.89	4.49	64.8		3405029		(R)QSPVDIDTKAVVQDPALKPLALVYGEATSR(R)	3181.71	Carbonic anhydrase 2 - Bos taurus (Bovine)
101	TS5PH8P1.4643.4658.0	2	12.84	3.7	81.2		3487995		(R)RPCFSALTPDETYVPK(A)	1823.9	Serum albumin precursor - Bos taurus (Bovine)
102	TS5PH8P1.5802.5846.0	3	12.82	9.45	73.6		703074272		(R)NLCNIPCSALLSSDITASVNCAK(K)	2337.12	Lysozyme C - Gallus gallus (Chicken)
103	TS5PH8P1.5706.5750.0	3	12.76	12.76	73.5		753030084		(R)NLCNIPCSALLSSDITASVNCAK(K)	2337.12	Lysozyme C - Gallus gallus (Chicken)
104	TS5PH8P1.7858.7858.0	2	12.66	8.53	64.4		659443		(R)NLCNIPCSALLSSDITASVNCAK(K)	2337.12	Lysozyme C - Gallus gallus (Chicken)
105	TS5PH8P1.5270.5275.0	2	12.63	8.01	70.3		3475111		(R)NLCNIPCSALLSSDITASVNCAK(K)	2337.12	Lysozyme C - Gallus gallus (Chicken)
106	TS5PH8P1.3884.3888.0	2	12.51	8.59	83.5		35889966		(K)NGQTNCYQSYSTMSITDCR(E)	2171.88	Ribonuclease pancreatic - Bos taurus (Bovine)
107	TS5PH8P1.6085.6085.0	2	12.4	6.09	72.1		2998925		(R)CKPVNTFVHESLADVQAVCSQK(N)	2403.18	Ribonuclease pancreatic - Bos taurus (Bovine)
108	TS5PH8P1.5100.5118.0	3	12.28	2.09	90.3		3464978		(K)DAIPENLPPLTADFAEDKDVCKNYQEAK(D)	3134.5	Serum albumin precursor - Bos taurus (Bovine)
109	TS5PH8P1.3399.3410.0	2	12.27	4.52	86.8		21211826		(K)VLDALDSIK(T)	973.556	Carbonic anhydrase 2 - Bos taurus (Bovine)
110	TS5PH8P1.5417.5417.0	2	12.27	4.53	89.2		3571867		(K)AVVQDPALKPLALVYGEATSR(R)	2198.22	Carbonic anhydrase 2 - Bos taurus (Bovine)
111	TS5PH8P1.0438.0442.0	3	12.21	2.77	81.5		10204051		(K)VGTRccTKPESER(M)	1465.69	Serum albumin precursor - Bos taurus (Bovine)
112	TS5PH8P1.2882.2912.0	3	12.18	5.19	68.9		88683761		(R)QHMDSSTSSASSSNYCNQMMK(S)	2323.91	Ribonuclease pancreatic - Bos taurus (Bovine)
113	TS5PH8P1.2257.2268.0	2	12.17	4.66	90.1		16954161		(K)YPNCAYK(T)	858.381	Ribonuclease pancreatic - Bos taurus (Bovine)
114	TS5PH8P1.7844.7863.0	2	12.1	6.76	66.2		967739		(R)NLCNIPCSALLSSDITASVNCAK(K)	2337.12	Lysozyme C - Gallus gallus (Chicken)
115	TS5PH8P1.2758.2761.0	2	11.38	1.54	83.1		6782439		(K)DFPIADGER(Q)	1019.48	Carbonic anhydrase 2 - Ovis aries (Sheep)
116	TS5PH8P1.3968.3968.0	2	11.32	6.21	79.5		4898965		(K)NGQTNCYQSYSTMSITDCR(E)	2171.88	Ribonuclease pancreatic - Bos taurus (Bovine)
117	TS5PH8P1.3913.3936.0	2	11.28	7.97	72.6		76113912		(R)NTDGSTDYGILQINSR(W)	1753.84	Lysozyme C precursor - Gallus gallus (Chicken)
118	TS5PH8P1.2991.2996.0	2	11.17	1.57	86		1500215		(R)ETYGDMADCCEK(Q)	1364.48	Serum albumin precursor - Bos taurus (Bovine)
119	TS5PH8P1.3451.3454.0	2	11.13	3.56	91.9		21756200		(K)VLDALDSIK(T)	973.556	Carbonic anhydrase 2 - Bos taurus (Bovine)
120	TS5PH8P1.3885.3889.0	2	11.13	3.97	78.9		17277617		(R)RPCFSALTPDETYVPK(A)	1823.9	Serum albumin precursor - Bos taurus (Bovine)
121	TS5PH8P1.1524.1526.0	2	11.12	6.29	81.1		2002303		(R)HGLDNYR(G)	874.417	Lysozyme C precursor - Gallus gallus (Chicken)
122	TS5PH8P1.3146.3150.0	2	11.05	5.27	73.5		12513251		(R)MVNNGHSFNVEYDDSQDK(A)	2098.88	Carbonic anhydrase 2 - Bos taurus (Bovine)
123	TS5PH8P1.3102.3106.0	2	10.98	7.35	69.5		8815530		(R)MVNNGHSFNVEYDDSQDK(A)	2098.88	Carbonic anhydrase 2 - Bos taurus (Bovine)
124	TS5PH8P1.0940.0957.1	1	10.93	2.72	76.9		29267270		(R)HGLDNYR(G)	874.417	Lysozyme C precursor - Gallus gallus (Chicken)
125	TS5PH8P1.2935.2954.0	3	10.76	3.46	68.8		51109330		(R)QHMDSSTSSASSSNYCNQMMK(S)	2323.91	Ribonuclease pancreatic - Bos taurus (Bovine)
126	TS5PH8P1.3747.3766.0	2	10.74	3.21	76.4		103758866		(K)LVNELTEFAK(T)	1163.63	Serum albumin precursor - Bos taurus (Bovine)
127	TS5PH8P1.3546.3546.0	2	10.65	10.65	63.1		6376824		(K)GTDVQAWIR(G)	1045.54	Lysozyme C precursor - Gallus gallus (Chicken)
128	TS5PH8P1.1039.1066.0	2	10.62	3.71	77.4		152787072		(R)HGLDNYR(G)	874.417	Lysozyme C precursor - Gallus gallus (Chicken)
129	TS5PH8P1.5028.5047.0	2	10.49	2.29	85.4		2818258		(K)EYEATLEECCAKDDPHACYSTVFDK(L)	2867.18	Serum albumin precursor - Bos taurus (Bovine)
